# Supplementary material for: Development and Validation of Multi-Locus GWAS-Based KASP Markers for Maize Ustilago maydis Resistance
Source: Plants (Basel). 2025 Jul 26;14(15):2315. doi: 10.3390/plants14152315 (PMC12349571; doi:10.3390/plants14152315)
Supplement: Supplementary file 1 [file plants-14-02315-s001.zip › Table S1.xlsx]

## Sheet: Sheet1
Table S1. Significant association sites detected by six models in mrMLM software
Method	RS#	Chromosome	Marker position (bp)	QTNeffect	LOD score	'-log10(P)'	r2 (%)	MAF	Genotype for code 1	Var_error	Var_phen (total)
FASTmrMLM	1_12378479	1	12378479	-0.0354	3.3856	4.1044	1.4823	0.3144	TT	0.0153	0.0697
FASTmrMLM	1_141980674	1	141980674	0.081	6.5583	7.4095	5.4581	0.1287	AA
FASTmrMLM	2_70835476	2	70835476	-0.0967	8.5664	9.4725	7.6334	0.1287	CC
FASTmrMLM	2_85304095	2	85304095	-0.0902	9.4101	10.3357	7.2943	0.1557	CC
FASTmrMLM	2_87571650	2	87571650	0.0384	4.6978	5.4814	1.817	0.3982	TT
FASTmrMLM	2_146514428	2	146514428	0.0602	5.0716	5.8706	2.8957	0.1257	TT
FASTmrMLM	4_6750279	4	6750279	-0.0462	5.8544	6.6824	2.3976	0.4371	AA
FASTmrMLM	4_128393468	4	128393468	-0.0696	4.9056	5.6979	4.8856	0.2036	CC
FASTmrMLM	4_185636548	4	185636548	0.0654	9.3557	10.2801	4.8162	0.2605	CC
FASTmrMLM	5_155298237	5	155298237	-0.0924	10.3125	11.2572	7.5218	0.1407	GG
FASTmrMLM	5_220156746	5	220156746	-0.052	5.9511	6.7825	2.9428	0.4162	TT
FASTmrMLM	7_38369368	7	38369368	-0.1153	6.5787	7.4305	11.2868	0.1467	CC
FASTmrMLM	7_69407281	7	69407281	0.0812	6.7182	7.5743	6.1134	0.1527	GG
FASTmrMLM	7_88700440	7	88700440	0.0816	11.4832	12.4503	7.9565	0.488	GG
FASTmrMLM	8_12683532	8	12683532	-0.047	5.0833	5.8828	2.7141	0.3892	GG
FASTmrEMMA	2_87571650	2	87571650	0.1188	3.4191	4.1398	3.8494	0.3982	TT	0.0462	0.0697
FASTmrEMMA	4_183206965	4	183206965	0.001	3.5503	4.2784	3e-04	0.3772	TT
FASTmrEMMA	4_197838341	4	197838341	-0.1532	3.5334	4.2605	5.2211	0.2635	TT
FASTmrEMMA	5_220156746	5	220156746	-0.0927	3.016	3.7123	2.4599	0.4162	TT
FASTmrEMMA	7_88700440	7	88700440	0.1594	4.4967	5.2715	7.3014	0.488	GG
FASTmrEMMA	7_112915305	7	112915305	-0.1111	4.0963	4.8526	3.4706	0.3982	GG
pLARmEB	1_141980674	1	141980674	0.0976	10.3337	11.2788	7.657	0.1287	AA	0.0118	0.0697
pLARmEB	1_244281660	1	244281660	0.0475	5.7174	6.5406	1.3652	0.2485	TT
pLARmEB	1_255225015	1	255225015	0.0377	6.0895	6.9255	1.6403	0.3204	CC
pLARmEB	1_263844558	1	263844558	0.0418	3.5221	4.2486	0.8767	0.2156	CC
pLARmEB	2_87571650	2	87571650	0.0321	3.8468	4.5906	1.2234	0.3982	TT
pLARmEB	2_195241495	2	195241495	-0.0779	6.3002	7.1432	5.2486	0.1467	GG
pLARmEB	2_236626769	2	236626769	0.0483	5.1561	5.9584	1.9836	0.1677	CC
pLARmEB	4_75254733	4	75254733	0.0557	4.3221	5.0891	2.1147	0.1108	GG
pLARmEB	4_178670733	4	178670733	-0.0313	3.0421	3.74	1.061	0.2635	CC
pLARmEB	4_184610230	4	184610230	0.0417	4.9146	5.7073	1.4225	0.1467	AA
pLARmEB	4_209222445	4	209222445	-0.0799	12.4312	13.415	6.5148	0.2156	GG
pLARmEB	5_200136074	5	200136074	-0.0602	6.631	7.4844	3.1864	0.1617	GG
pLARmEB	5_220156746	5	220156746	-0.043	6.8652	7.7257	1.9429	0.4162	TT
pLARmEB	6_95997586	6	95997586	-0.0753	6.011	6.8444	5.072	0.1527	TT
pLARmEB	7_15820664	7	15820664	-0.0615	7.8911	8.7803	3.2195	0.1527	TT
pLARmEB	7_88695930	7	88695930	0.0491	7.1517	8.0206	2.8467	0.4551	TT
pLARmEB	7_159839983	7	159839983	0.0408	4.7107	5.4949	1.6791	0.2126	CC
pLARmEB	8_132893209	8	132893209	-0.043	4.1298	4.8877	1.9743	0.2425	TT
pLARmEB	8_148216862	8	148216862	-0.0896	14.2996	15.3128	7.0725	0.1587	GG
pLARmEB	9_16417316	9	16417316	0.0429	7.2562	8.1281	1.7953	0.3533	AA
pLARmEB	9_30184924	9	30184924	0.051	4.8269	5.6159	1.9629	0.1257	CC
pLARmEB	10_142379078	10	142379078	-0.039	3.8266	4.5694	1.4657	0.2066	CC
pLARmEB	10_146429611	10	146429611	0.0895	9.795	10.729	6.5613	0.1407	CC
pLARmEB	10_148909003	10	148909003	-0.0579	6.1307	6.9681	2.8005	0.1377	CC
pKWmEB	1_244281660	1	244281660	0.0418	3.4714	4.195	1.178	0.2455	CC	0.0132	0.0697
pKWmEB	1_78993263	1	78993263	0.0522	4.8922	5.6839	2.6112	0.1545	CC
pKWmEB	1_158558941	1	158558941	0.036	3.4323	4.1537	2.0896	0.2758	GG
pKWmEB	1_141980674	1	141980674	0.0475	4.0008	4.7524	3.2128	0.1242	GG
pKWmEB	2_145276595	2	145276595	-0.0552	10.0494	10.9887	5.7203	0.2182	GG
pKWmEB	2_146514428	2	146514428	0.0743	5.3409	6.1503	5.0325	0.1273	TT
pKWmEB	2_167730751	2	167730751	0.0004	3.0838	3.7844	1.3006	0.2667	AA
pKWmEB	2_85304095	2	85304095	-0.0947	12.2855	13.2668	9.8834	0.1576	CC
pKWmEB	2_70835476	2	70835476	-0.0792	6.4271	7.2741	7.5992	0.1303	CC
pKWmEB	3_198743379	3	198743379	0.0541	5.28	6.0871	3.1864	0.1818	CC
pKWmEB	4_209222445	4	209222445	-0.0616	9.5027	10.4304	5.4342	0.2182	GG
pKWmEB	4_184587417	4	184587417	0.057	5.4171	6.2294	3.0205	0.1788	CC
pKWmEB	4_182496133	4	182496133	0.0211	3.5077	4.2334	1.0669	0.2576	CC
pKWmEB	4_197838341	4	197838341	-0.0256	3.9472	4.6961	1.5061	0.2606	CC
pKWmEB	4_166187717	4	166187717	0.0323	5.232	6.0373	3.0218	0.2515	AA
pKWmEB	4_6750279	4	6750279	-0.0246	4.6067	5.3864	1.8415	0.4303	AA
pKWmEB	5_93407215	5	93407215	-0.0549	5.8211	6.648	3.5558	0.1242	GG
pKWmEB	5_220156746	5	220156746	-0.0297	3.4281	4.1493	1.5967	0.4152	CC
pKWmEB	5_155298237	5	155298237	-0.0449	3.6618	4.3959	3.9851	0.1394	GG
pKWmEB	7_88700440	7	88700440	0.061	13.1084	14.1033	5.8215	0.4939	GG
pKWmEB	7_160764942	7	160764942	-0.0444	4.59	5.369	3.8307	0.3667	TT
pKWmEB	7_69407281	7	69407281	0.0407	3.2975	4.0111	4.1987	0.1545	GG
pKWmEB	9_91360940	9	91360940	0.0409	3.9438	4.6926	1.2073	0.1697	TT
pKWmEB	10_41666114	10	41666114	-0.0377	4.1947	4.9557	2.4759	0.203	GG
pKWmEB	10_130433768	10	130433768	-0.0327	4.31	5.0764	2.6057	0.1788	GG
ISIS EM-BLASSO	1_12378479	1	12378479	-0.0749	11.7456	12.7175	7.6658	0.3144	TT	0.0144	0.0697
ISIS EM-BLASSO	1_244300582	1	244300582	0.0405	5.2219	6.0268	1.4072	0.2844	GG
ISIS EM-BLASSO	1_259759691	1	259759691	0.0395	4.4202	5.1916	2.0545	0.2725	TT
ISIS EM-BLASSO	2_25997711	2	25997711	-0.061	3.974	4.7243	3.9138	0.1527	CC
ISIS EM-BLASSO	2_64587229	2	64587229	-0.0979	12.4982	13.4831	9.9216	0.1647	AA
ISIS EM-BLASSO	2_87571650	2	87571650	0.0751	14.441	15.4562	8.014	0.3982	TT
ISIS EM-BLASSO	2_237005981	2	237005981	-0.061	5.4875	6.3024	5.0747	0.491	AA
ISIS EM-BLASSO	4_182496133	4	182496133	0.0422	3.6149	4.3465	1.3695	0.2605	AA
ISIS EM-BLASSO	4_185636548	4	185636548	0.0495	5.3968	6.2083	3.183	0.2605	CC
ISIS EM-BLASSO	4_197838341	4	197838341	-0.0456	4.5383	5.315	1.7871	0.2635	TT
ISIS EM-BLASSO	4_209222445	4	209222445	-0.0482	4.3742	5.1435	2.8321	0.2156	GG
ISIS EM-BLASSO	5_155298237	5	155298237	-0.0555	4.4492	5.2219	3.1347	0.1407	GG
ISIS EM-BLASSO	5_200136074	5	200136074	-0.0507	3.6992	4.4353	2.7066	0.1617	GG
ISIS EM-BLASSO	7_48508221	7	48508221	0.1052	6.1763	7.0152	9.2766	0.1138	GG
ISIS EM-BLASSO	7_88700440	7	88700440	0.0447	4.5999	5.3793	2.7528	0.488	GG
ISIS EM-BLASSO	9_72802817	9	72802817	0.0455	5.3875	6.1987	2.62	0.2425	GG
ISIS EM-BLASSO	10_130433768	10	130433768	-0.0536	5.168	5.9708	3.2142	0.1766	GG
ISIS EM-BLASSO	10_146429611	10	146429611	0.0624	6.666	7.5205	3.8125	0.1407	CC
