# Supplementary material for: Development and Validation of Multi-Locus GWAS-Based KASP Markers for Maize Ustilago maydis Resistance
Source: Plants (Basel). 2025 Jul 26;14(15):2315. doi: 10.3390/plants14152315 (PMC12349571; doi:10.3390/plants14152315)
Supplement: Supplementary file 1 [file plants-14-02315-s001.zip › Table S2.xlsx]

## Sheet: Sheet1
Table S2. Significantly associated loci detected by two or more models in mrMLM software
SNP	Model	LOD score	PVE%
1_12378479	FASTmrMLM	3.3856	1.4823
	ISIS EM-BLASSO	11.7456	7.6658
1_141980674	FASTmrMLM	6.5583	5.4581
	pLARmEB	10.3337	7.657
	pKWmEB	4.0008	3.2128
1_244281660	pLARmEB	5.7174	1.3652
	pKWmEB	3.4714	1.178
2_70835476	FASTmrMLM	8.5664	7.6334
	pKWmEB	6.4271	7.5992
2_85304095	FASTmrMLM	9.4101	7.2943
	pKWmEB	12.2855	9.8834
2_87571650	FASTmrMLM	4.6978	1.817
	FASTmrEMMA	3.4191	3.8494
	pLARmEB	3.8468	1.2234
	ISIS EM-BLASSO	14.441	8.014
2_146514428	FASTmrMLM	5.0716	2.8957
	pKWmEB	5.3409	5.0325
4_6750279	FASTmrMLM	5.8544	2.3976
	pKWmEB	4.6067	1.8415
4_182496133	pKWmEB	3.5077	1.0669
	ISIS EM-BLASSO	3.6149	1.3695
4_185636548	FASTmrMLM	9.3557	4.8162
	ISIS EM-BLASSO	5.3968	3.183
4_197838341	FASTmrEMMA	3.5334	5.2211
	pKWmEB	3.9472	1.5061
	ISIS EM-BLASSO	4.5383	1.7871
4_209222445	pLARmEB	12.4312	6.5148
	pKWmEB	9.5027	5.4342
	ISIS EM-BLASSO	4.3742	2.8321
5_155298237	FASTmrMLM	10.3125	7.5218
	pKWmEB	3.6618	3.9851
	ISIS EM-BLASSO	4.4492	3.1347
5_200136074	pLARmEB	6.631	3.1864
	ISIS EM-BLASSO	3.6992	2.7066
5_220156746	FASTmrMLM	5.9511	2.9428
	FASTmrEMMA	3.016	2.4599
	pLARmEB	6.8652	1.9429
	pKWmEB	3.4281	1.5967
7_69407281	FASTmrMLM	6.7182	6.1134
	pKWmEB	3.2975	4.1987
7_88700440	FASTmrMLM	11.4832	7.9565
	FASTmrEMMA	4.4967	7.3014
	pKWmEB	13.1084	5.8215
	ISIS EM-BLASSO	4.5999	2.7528
10_130433768	pKWmEB	4.31	2.6057
	ISIS EM-BLASSO	5.168	3.2142
10_146429611	pLARmEB	9.795	6.5613
	ISIS EM-BLASSO	6.666	3.8125
