# Supplementary material for: Development and Validation of Multi-Locus GWAS-Based KASP Markers for Maize Ustilago maydis Resistance
Source: Plants (Basel). 2025 Jul 26;14(15):2315. doi: 10.3390/plants14152315 (PMC12349571; doi:10.3390/plants14152315)
Supplement: Supplementary file 1 [file plants-14-02315-s001.zip › Table S3.xlsx]

## Sheet: Sheet1
Table S3. Candidate genes for 88 SNP loci detected by mrMLM
RS#	Chromosome	Marker position (bp)	Candidate Gene	locus_symbol	locus_name	gene_products
1_12378479	1	12378479	Zm00001d027720
			Zm00001d027721
			Zm00001d027722	nod1	narrow odd dwarf1	{"mid-complementing activity (MCA) protein"}
			Zm00001d027723
			Zm00001d027725
			Zm00001d027726
			Zm00001d027727
			Zm00001d027728
			Zm00001d027729
			Zm00001d027730
			Zm00001d027731	umc2224
			Zm00001d027732
			Zm00001d027733
			Zm00001d027734	IDP8388
			Zm00001d027735
			Zm00001d027736
			Zm00001d027737
			Zm00001d027738
			Zm00001d027739	ofp2	OVATE-transcription factor 2
			Zm00001d027740	rab30	responsive to abscisic acid30	{"abscisic acid responsive protein30"}
			Zm00001d027741
			Zm00001d027742	umc1723a
			Zm00001d027743
			Zm00001d027744
			Zm00001d027745
			Zm00001d027746
			Zm00001d027747
			Zm00001d027748
			Zm00001d027749	sfp4	sulfate transporter4	{"sulfate transporter"}
			Zm00001d027751	GRMZM2G154119		{"maturase-related protein"}
			Zm00001d027752
1_158558941	1	158558941	Zm00001d022836
			Zm00001d022837
			Zm00001d030757
			Zm00001d030759
			Zm00001d030760	si683017d09
			Zm00001d030761
1_244300582	1	244300582	Zm00001d022947
			Zm00001d032937	flz5	FCS-like zinc finger5	{"FCS-type zinc finger domain protein"}
			Zm00001d032938
			Zm00001d032939
			Zm00001d032942
			Zm00001d032943	mab7	math-btb7	{"BTB/POZ domain protein"}
			Zm00001d032944
			Zm00001d032945	Zm00001d032945
			Zm00001d032946	chn17	chitinase17	{endochitinase}
			Zm00001d032947	chn6	chitinase6	{endochitinase}
			Zm00001d032948	kcs15	3-ketoacyl-CoA synthase15	{"3-ketoacyl-CoA synthase"}
			Zm00001d032949
			Zm00001d032950	gme1	GDP-mannose-3'5'-epimerase1	{GDP-mannose-3'5'-epimerase}
			Zm00001d032951
			Zm00001d032952
			Zm00001d032953
			Zm00001d032954
			Zm00001d032955	cl21519_1
1_255225015	1	255225015	Zm00001d033221
			Zm00001d033222	vp14	viviparous14	{"9-cis-epoxycarotenoid dioxygenase"}
			Zm00001d033223
			Zm00001d033224
			Zm00001d033225	pco116203
			Zm00001d033226	LOC100272753
			Zm00001d033227
			Zm00001d033228	si687068g06
			Zm00001d033229
			Zm00001d033230
			Zm00001d033231	si606008c01		{"beta expansin"}
			Zm00001d033231	si683003d07		{"beta expansin"}
			Zm00001d033232	umc2116
			Zm00001d033233	IDP7806
			Zm00001d033234	Zm00001d033234
			Zm00001d033235
			Zm00001d033236
			Zm00001d033237
			Zm00001d033238
			Zm00001d033239
1_259759691	1	259759691	Zm00001d022966
			Zm00001d033338	rz403
			Zm00001d033339	snrkII9	SnRK2 serine threonine protein kinase9	{"SnRK2 protein kinase"}
			Zm00001d033340
			Zm00001d033341
			Zm00001d033342
			Zm00001d033344	npy5	naked pins in yucca homolog5
			Zm00001d033345	pco144592b
			Zm00001d033346
			Zm00001d033347	lbd11	LBD-transcription factor 11
			Zm00001d033348
			Zm00001d033349
			Zm00001d033350
			Zm00001d033351
1_263844558	1	263844558	Zm00001d022971
			Zm00001d033470	IDP8712
			Zm00001d033471	wrky96	WRKY-transcription factor 96
			Zm00001d033472	tbp1	TATA-binding protein1	{"TATA box binding protein"}
			Zm00001d033473	pco070149
			Zm00001d033474
			Zm00001d033475
			Zm00001d033477	si605078d06a
			Zm00001d033478
			Zm00001d033479	umc2510
			Zm00001d033480	mets3	methionine synthase3	{"methionine synthase"}
			Zm00001d033481	bnlg1331
			Zm00001d033482
			Zm00001d033483	dhn13	dehydrin13	{dehydrin}
			Zm00001d033484	pco088446a
			Zm00001d033486
			Zm00001d033487
			Zm00001d033488	pco069725
			Zm00001d033489
			Zm00001d033490
1_78993263	1	78993263	Zm00001d029603	cl29906_1
			Zm00001d029604
			Zm00001d029605
			Zm00001d029606	cl5690_2a
			Zm00001d029607	gras58	GRAS-transcription factor 58	{GRAS}
			Zm00001d029608	msl1	mechanosensitive channel of small conductance-like1	{"mechanosensitive ion channel protein"}
			Zm00001d029609
2_145276595	2	145276595	Zm00001d000938
			Zm00001d004856	atg13f	autophagy13f
			Zm00001d004857	bzip23	bZIP-transcription factor 23
			Zm00001d004859
			Zm00001d004860
			Zm00001d004861
			Zm00001d004862
			Zm00001d004863
			Zm00001d004864
			Zm00001d004865
			Zm00001d004866
			Zm00001d004867
			Zm00001d004868
2_146514428	2	146514428	Zm00001d004882	ofp11	OVATE-transcription factor 11
			Zm00001d004884
			Zm00001d004885
			Zm00001d004886
			Zm00001d004887
			Zm00001d004888
2_167730751	2	167730751	Zm00001d005281
			Zm00001d005282
			Zm00001d005283
			Zm00001d005284
			Zm00001d005285
			Zm00001d005286	cl33591_1c
			Zm00001d005287
			Zm00001d005288
			Zm00001d005289
			Zm00001d005292
2_195241495	2	195241495	Zm00001d006000
			Zm00001d006001	wrky71	WRKY-transcription factor 71
			Zm00001d006002
			Zm00001d006003
			Zm00001d006004
			Zm00001d006008	pza03529
			Zm00001d006009
			Zm00001d006010	IDP79
			Zm00001d006011	upl1	ubiquitin-protein ligase1	{"HECT-type E3 ubiquitin transferase"}
			Zm00001d006012
			Zm00001d006013
			Zm00001d006014
			Zm00001d006016	znf13	zinc finger protein13	{"zinc-finger transcription factor"}
			Zm00001d006017
			Zm00001d006019
			Zm00001d006020
			Zm00001d006021
			Zm00001d006022	bhlh6	bHLH-transcription factor 6
			Zm00001d006024
			Zm00001d006025
2_236626769	2	236626769	Zm00001d001057
			Zm00001d007623
			Zm00001d007624
			Zm00001d007625
			Zm00001d007626
			Zm00001d007629
			Zm00001d007630
			Zm00001d007631
			Zm00001d007632
			Zm00001d007633	pco090853
			Zm00001d007634
			Zm00001d007635
			Zm00001d007636
			Zm00001d007637
			Zm00001d007638	pls1	phospholipid synthesis1	{"1-acyl-sn-glycerol-3-phosphate acyltransferase"}
			Zm00001d007639	cl915_1
			Zm00001d007640
			Zm00001d007641
			Zm00001d007642
			Zm00001d007643
			Zm00001d007644
			Zm00001d007645	csu622
			Zm00001d007646
			Zm00001d007647
2_237005981	2	237005981	Zm00001d001057
			Zm00001d001058
			Zm00001d001059
			Zm00001d001060
			Zm00001d007639	cl915_1
			Zm00001d007640
			Zm00001d007641
			Zm00001d007642
			Zm00001d007643
			Zm00001d007644
			Zm00001d007645	csu622
			Zm00001d007646
			Zm00001d007647
			Zm00001d007650
			Zm00001d007651
			Zm00001d007652	fha8	FHA-transcription factor 8
			Zm00001d007653	lac13	laccase13	{laccase}
			Zm00001d007654
			Zm00001d007655
			Zm00001d007656
			Zm00001d007657	se1	sugary-enhancer1	{SE1}
			Zm00001d007658
			Zm00001d007659
			Zm00001d007661	gshs3	glutathione synthetase3	{"glutathione synthetase"}
			Zm00001d007662
			Zm00001d007664
			Zm00001d007665
			Zm00001d007666
			Zm00001d007667	gshs1	glutathione synthetase1	{"glutathione synthetase"}
			Zm00001d007669
			Zm00001d007670
			Zm00001d007672
			Zm00001d007675
			Zm00001d007676
2_25997711	2	25997711	Zm00001d000786
			Zm00001d002885
			Zm00001d002886
			Zm00001d002887
			Zm00001d002888
			Zm00001d002889	pco131913
			Zm00001d002890
			Zm00001d002891
			Zm00001d002893
			Zm00001d002896	tubtf4	TUB-transcription factor 4	{"tubby-like protein"}
			Zm00001d002897	px14	peroxidase14	{peroxidase}
			Zm00001d002898	prx12	peroxidase12	{peroxidase}
			Zm00001d002899	px18	peroxidase18	{peroxidase}
			Zm00001d002900
			Zm00001d002901	px15	peroxidase15	{peroxidase}
			Zm00001d002902
2_64587229	2	64587229	Zm00001d000835
			Zm00001d000836
			Zm00001d003872
			Zm00001d003875
			Zm00001d003877	IDP496
			Zm00001d003878	phm3457
			Zm00001d003879
			Zm00001d003881
2_70835476	2	70835476	Zm00001d003941	ysl6	yellow stripe-like transporter6	{"Fe(III)-phytosiderophore transporter"}
			Zm00001d003943
			Zm00001d003945	mde1	mouse DNA EBV homolog1
2_85304095	2	85304095	Zm00001d004128
			Zm00001d004129
			Zm00001d004130	si3	silky3	{SI3}
			Zm00001d004131
			Zm00001d004132	cl36164_1(158)
			Zm00001d004133
			Zm00001d004134
			Zm00001d004135
3_198743379	3	198743379	Zm00001d043388
			Zm00001d043389	pk4	protein kinase4	{"protein kinase -- SnRK3","protein kinase","calcineurin B-like-interacting protein kinase"}
			Zm00001d043390
			Zm00001d043391
			Zm00001d043392	cl9001_1a
			Zm00001d043393
			Zm00001d043394
			Zm00001d043395
			Zm00001d043399
			Zm00001d043400
			Zm00001d043401	cl9125_1
			Zm00001d043402	dof37	C2C2-Dof-transcription factor 37
			Zm00001d043403
			Zm00001d043404	IDP6940
			Zm00001d043405	cl9751_1a
			Zm00001d043406	umc1135
			Zm00001d043407	pco119359
			Zm00001d043409
4_128393468	4	128393468	Zm00001d050880
			Zm00001d050883
			Zm00001d050884
			Zm00001d050885
			Zm00001d050886	mterf13	mTERF-domain protein13
			Zm00001d050889
4_166187717	4	166187717	Zm00001d051663	hagtf19	GNAT-transcription factor 19
			Zm00001d051664
			Zm00001d051666	invan1	invertase alkaline neutral1	{"invertase, neutral/alkaline"}
			Zm00001d051668	cl30530_1
			Zm00001d051669
			Zm00001d051670
			Zm00001d051671	pco143990a
			Zm00001d051672	pco079729
			Zm00001d051673
			Zm00001d051674
			Zm00001d051675
			Zm00001d051676
4_178670733	4	178670733	Zm00001d026949
			Zm00001d052070
			Zm00001d052071
			Zm00001d052072
			Zm00001d052074
			Zm00001d052075
			Zm00001d052076
			Zm00001d052077
			Zm00001d052078
			Zm00001d052079	lkrsdh1	lysine-ketoglutarate reductase/saccharopine dehydrogenase1	{"lysine-ketoglutarate reductase/saccharopine dehydrogenase"}
			Zm00001d052080
4_182496133	4	182496133	Zm00001d052183
			Zm00001d052184
			Zm00001d052185	cyc13	cyclin13	{cyclin}
			Zm00001d052186
			Zm00001d052188
			Zm00001d052189
			Zm00001d052190
			Zm00001d052191	IDP7899
			Zm00001d052192	bhlh36	bHLH-transcription factor 36
4_183206965	4	183206965	Zm00001d052197	dek15	defective kernel15	{"sister chromatid cohesion protein 4 (SCC4)"}
			Zm00001d052198	cl6587_1
			Zm00001d052199
			Zm00001d052200	fbl41	F-box protein41	{"F-box protein"}
			Zm00001d052201
			Zm00001d052202
			Zm00001d052203
			Zm00001d052204
			Zm00001d052205
			Zm00001d052206
			Zm00001d052207
			Zm00001d052208
			Zm00001d052209
			Zm00001d052210
			Zm00001d052211
			Zm00001d052212	umc2009
			Zm00001d052213	pmt1	pectin methyltransferase1	{"pectin methyltransferase"}
4_184587417	4	184587417	Zm00001d026953
			Zm00001d026954
			Zm00001d052238	mmp3
			Zm00001d052239	IDP7306
			Zm00001d052240	ppr5	pentatricopeptide repeat 5	{"PPR5 pentatricopeptide repeat protein","PPR pentatricopeptide repeat protein"}
			Zm00001d052241
			Zm00001d052242
			Zm00001d052243	lac3	laccase3	{laccase}
			Zm00001d052244
			Zm00001d052245
			Zm00001d052247
			Zm00001d052248	pco064500
			Zm00001d052249	IDP8084
			Zm00001d052251
			Zm00001d052252
			Zm00001d052253
			Zm00001d052254	bhlh155	bHLH-transcription factor 155
4_184610230	4	184610230	Zm00001d026953
			Zm00001d026954
			Zm00001d052239	IDP7306
			Zm00001d052240	ppr5	pentatricopeptide repeat 5	{"PPR5 pentatricopeptide repeat protein","PPR pentatricopeptide repeat protein"}
			Zm00001d052241
			Zm00001d052242
			Zm00001d052243	lac3	laccase3	{laccase}
			Zm00001d052244
			Zm00001d052245
			Zm00001d052247
			Zm00001d052248	pco064500
			Zm00001d052249	IDP8084
			Zm00001d052251
			Zm00001d052252
			Zm00001d052253
			Zm00001d052254	bhlh155	bHLH-transcription factor 155
4_197838341	4	197838341	Zm00001d052695
			Zm00001d052696	pat23	protein S-acyltransferase23	{"protein s-acyltransferase"}
			Zm00001d052697	rfri4	red and far red insensitive4	{"RING-type E3 ubiquitin transferase"}
			Zm00001d052698	pco119915
			Zm00001d052699
			Zm00001d052700
			Zm00001d052701
4_209222445	4	209222445	Zm00001d053014
			Zm00001d053015	AY110170
			Zm00001d053016	cdpk6	calcium dependent protein kinase6	{"calcium dependent protein kinase"}
			Zm00001d053017	invan4	invertase alkaline neutral4	{"invertase, neutral/alkaline"}
			Zm00001d053018
4_6750279	4	6750279	Zm00001d048860
			Zm00001d048861
			Zm00001d048862
			Zm00001d048863
			Zm00001d048864
			Zm00001d048865
			Zm00001d048866
			Zm00001d048867
			Zm00001d048868
			Zm00001d048869
			Zm00001d048870
			Zm00001d048871
			Zm00001d048872
			Zm00001d048874	cpps4	copalyl diphosphate synthase4	{"ent-copalyl diphosphate synthase"}
			Zm00001d048875
			Zm00001d048876
			Zm00001d048877
			Zm00001d048878
			Zm00001d048879
			Zm00001d048880
			Zm00001d048883
4_75254733	4	75254733	Zm00001d050231
			Zm00001d050233
			Zm00001d050234	mterf33	mTERF domain protein33
			Zm00001d050235
			Zm00001d050238	umc1548
			Zm00001d050239
			Zm00001d050240
5_155298237	5	155298237	Zm00001d001665
			Zm00001d016273
			Zm00001d016274	tst2	tonoplast sugar transporter2	{"tonoplast sugar transporter"}
			Zm00001d016275
			Zm00001d016276	rps24	ribosomal protein S24	{"40S ribosomal protein S24, cytoplasmic"}
			Zm00001d016277	iaa23	Aux/IAA-transcription factor 23
			Zm00001d016278	bnlg2323
			Zm00001d016280
			Zm00001d016281
5_200136074	5	200136074	Zm00001d001717
			Zm00001d001718
			Zm00001d017570	ead1	ear apical degeneration1
			Zm00001d017571	almt8	aluminum-activated malate transporter homolog8	{"anion transporter"}
			Zm00001d017573	TIDP4580
			Zm00001d017574
			Zm00001d017575	dof22	C2C2-Dof-transcription factor 22
			Zm00001d017576
			Zm00001d017577
5_93407215	5	93407215	Zm00001d001605
			Zm00001d001606
			Zm00001d015490
			Zm00001d015491
			Zm00001d015493	atg11b	autophagy11b
6_95997586	6	95997586	Zm00001d036632	mybr77	MYB-related-transcription factor 77
			Zm00001d036633
			Zm00001d036634
			Zm00001d036635	mocos1	molybdenum cofactor sulfurase1	{"molybdenum cofactor sulfurase"}
			Zm00001d036636
			Zm00001d036637	bnlg2191
			Zm00001d036638	glk31	G2-like-transcription factor 31
			Zm00001d036639
			Zm00001d036640
			Zm00001d036641	mab23	math-btb23	{"BTB/POZ domain protein","TNF receptor-associated factor"}
			Zm00001d036642	cl29192_1
			Zm00001d036643	mab24	math-btb24	{"BTB/POZ domain protein","TNF receptor-associated factor"}
			Zm00001d036646	mab25	math-btb25	{"BTB/POZ domain protein","TNF receptor-associated factor"}
			Zm00001d036647	mab26	math-btb26	{"BTB/POZ domain protein","TNF receptor-associated factor"}
			Zm00001d036648	ca5p3	CCAAT-HAP5-transcription factor 53	{"NF-YC, CCAAT-box binding protein subunit C"}
			zma-MIR167h	miR167h	microRNA167h
7_112915305	7	112915305	Zm00001d001201
			Zm00001d020418	Zm.020418
			Zm00001d020419	pco104380
			Zm00001d020420
			Zm00001d020421
			Zm00001d020423
7_15820664	7	15820664	Zm00001d001094
			Zm00001d019079
			Zm00001d019081	apx4	ascorbate peroxidase4	{"ascorbate peroxidase"}
			Zm00001d019082
			Zm00001d019083
			Zm00001d019084
			Zm00001d019086	pco066270
			Zm00001d019087	IDP8417
			Zm00001d019089
			Zm00001d019090	cl30073_1b
			Zm00001d019091
			Zm00001d019092	GRMZM2G480050		{clavata3/esr-related}
			Zm00001d019093
			Zm00001d019094
7_159839983	7	159839983	Zm00001d021669	tdp1	tyrosyl-DNA phosphodiesterase1	{phosphodiesterase}
			Zm00001d021672	pdrp2	PDK regulatory protein2	{"PPDK Regulatory Protein"}
			Zm00001d021673
			Zm00001d021674
			Zm00001d021675	gpat19	glycerol-3-phosphate acyltransferase19	{"glycerol-3-phosphate acyltransferase"}
			Zm00001d021676	IDP7402
			Zm00001d021677
			Zm00001d021679
			Zm00001d021680
			Zm00001d021681
			Zm00001d021682
			Zm00001d021683
			Zm00001d021684
			Zm00001d021685	vln5	villin5
			Zm00001d021686
			Zm00001d021687	etr4	ethylene receptor homolog4
			Zm00001d021688	Zm00001d021688
7_160764942	7	160764942	Zm00001d001264
			Zm00001d021697
			Zm00001d021698	GRMZM2G075438
			Zm00001d021699	umc1936
			Zm00001d021700
			Zm00001d021701	bhlh164	bHLH-transcription factor 164
			Zm00001d021702	amyb5	beta amylase5	{"beta amylase"}
			Zm00001d021703	oec17	oxygen evolving complex, 17kDa homolog	{"oxygen evolving complex, 17kDa subunit"}
			Zm00001d021704
			Zm00001d021705
			Zm00001d021706
			Zm00001d021707	pco070432b
			Zm00001d021708
			Zm00001d021709	ippi1	isopentenyl pyrophosphate isomerase1	{"isopentenyl pyrophosphate isomerase"}
			Zm00001d021710	GRMZM2G158062
			Zm00001d021711
7_38369368	7	38369368	Zm00001d019505	IDP6955
			Zm00001d019507	cesa7	cellulose synthase7	{"cellulose synthase"}
			Zm00001d019510
			Zm00001d019511
7_48508221	7	48508221	Zm00001d019655
			Zm00001d019656
			Zm00001d019659
			Zm00001d019660
			Zm00001d019661
			Zm00001d019662
7_69407281	7	69407281	Zm00001d019850
7_88695930	7	88695930	Zm00001d020043	ereb94	AP2-EREBP-transcription factor 94
			Zm00001d020044
			Zm00001d020045
			Zm00001d020046	hb55	Homeobox-transcription factor 55
			Zm00001d020051
			Zm00001d020052	pza02291
			Zm00001d020053	prh53	protein phosphatase homolog53	{"serine/threonine specific protein phosphatase"}
			Zm00001d020054
7_88700440	7	88700440	Zm00001d020043	ereb94	AP2-EREBP-transcription factor 94
			Zm00001d020044
			Zm00001d020045
			Zm00001d020046	hb55	Homeobox-transcription factor 55
			Zm00001d020051
			Zm00001d020052	pza02291
			Zm00001d020053	prh53	protein phosphatase homolog53	{"serine/threonine specific protein phosphatase"}
			Zm00001d020054
8_12683532	8	12683532	Zm00001d007994
			Zm00001d008543
			Zm00001d008544
			Zm00001d008545
			Zm00001d008546	ereb118	AP2-EREBP-transcription factor 118
			Zm00001d008547
			Zm00001d008548	wip1	wound induced protein1	{"Bowman-Birk proteinase inhibitor"}
			Zm00001d008549	phm9695
			Zm00001d008550
			Zm00001d008552
			Zm00001d008553
8_132893209	8	132893209	Zm00001d008092
			Zm00001d010902
			Zm00001d010903
			Zm00001d010904
			Zm00001d010905
			Zm00001d010906
			Zm00001d010907	myb30	MYB-transcription factor 30
			Zm00001d010908
			Zm00001d010909
8_148216862	8	148216862	Zm00001d011355	c3h46	C3H-transcription factor 346
			Zm00001d011357
			Zm00001d011358
			Zm00001d011359
			Zm00001d011360	cl1157_1e
			Zm00001d011361
9_16417316	9	16417316	Zm00001d045210
			Zm00001d045211
			Zm00001d045212	bhlh125	bHLH-transcription factor 125
			Zm00001d045213
			Zm00001d045215	pial1	protein inhibitor of activated stat-like1	{"E4 SUMO-protein ligase"}
			Zm00001d045216
			Zm00001d045217
			Zm00001d045218	pdi5	protein disulfide isomerase5	{"protein disulfide isomerase"}
			Zm00001d045219	pin12	PIN-formed protein12	{"PIN-formed protein"}
			Zm00001d045220
			Zm00001d045221
			Zm00001d045223
			Zm00001d045224
			Zm00001d045225
			Zm00001d045226	ccp13	cysteine protease13	{"cysteine protease"}
			Zm00001d045227	mads61	MADS-transcription factor 60	{"Transcription factor (MADS box)"}
			Zm00001d045228
			Zm00001d045230
9_30184924	9	30184924	Zm00001d045635	phm229
			Zm00001d045636	cct48	CO CO-LIKE TIMING OF CAB1 protein domain48	{"CCT domain protein"}
			Zm00001d045637
			Zm00001d045638
			Zm00001d045639
			Zm00001d045640
9_72802817	9	72802817	Zm00001d046218
			Zm00001d046221
			Zm00001d046222
9_91360940	9	91360940	Zm00001d027137
			Zm00001d027138
			Zm00001d046466
			Zm00001d046467
			Zm00001d046468
			Zm00001d046471	mbf2	multi-protein bridging factor homolog2	{"MBF transcription factor"}
			Zm00001d046472	pco071634b
			Zm00001d046473
			Zm00001d046474
			Zm00001d046475
10_130433768	9	130433768	Zm00001d023171
			Zm00001d025811
			Zm00001d025812	cl44044_1c
			Zm00001d025814
			Zm00001d025815
			Zm00001d025816
			Zm00001d025817
			Zm00001d025818
			Zm00001d025819
			Zm00001d025820	cl4958_1
			Zm00001d025821
10_142379078	10	142379078	Zm00001d023189
			Zm00001d026254
			Zm00001d026255
			Zm00001d026256
			Zm00001d026257
			Zm00001d026258
			Zm00001d026259
			Zm00001d026260
			Zm00001d026261
			Zm00001d026262	saur77	small auxin up RNA77	{"small auxin upregulated RNA (SAUR) protein"}
			Zm00001d026263
			Zm00001d026264
			Zm00001d026265
			Zm00001d026266
			Zm00001d026267	stk4	serine-threonine kinase4	{"serine/threonine protein kinase"}
			Zm00001d026268
			Zm00001d026269	prh64	protein phosphatase homolog64	{"serine/threonine specific protein phosphatase"}
			Zm00001d026270	phd9	PHD-transcription factor 9
			Zm00001d026271	ereb205	AP2-EREBP-transcription factor 205
			Zm00001d026273	ufg15
10_146429611	10	146429611	Zm00001d023195
			Zm00001d023196
			Zm00001d023197
			Zm00001d026457	umc2351
			Zm00001d026458	ccp3	cysteine protease3	{"cysteine protease"}
			Zm00001d026459
			Zm00001d026460	umc1249
			Zm00001d026462
			Zm00001d026463
			Zm00001d026464
			Zm00001d026465
			Zm00001d026467
			Zm00001d026468
			Zm00001d026469	cl12596_1b
			Zm00001d026470	kwl2	kiwellin2	{kiwellin}
			Zm00001d026471
			Zm00001d026472
			Zm00001d026473
			Zm00001d026474
			Zm00001d026475	umc2203
			Zm00001d026476
10_148909003	10	148909003	Zm00001d023204
			Zm00001d023205
			Zm00001d026593	cl34259_2
			Zm00001d026594	crr2	cytokinin response regulator2	{"response regulator"}
			Zm00001d026595	pco115175
			Zm00001d026597
			Zm00001d026598
			Zm00001d026599	lhcb6	light harvesting chlorophyll a/b binding protein6	{"light-harvesting chlorophyll complex II a/b binding protein"}
			Zm00001d026600	pat38	protein S-acyltransferase38	{"protein s-acyltransferase"}
			Zm00001d026602
			Zm00001d026603	chlh1	Mg chelatase subunit H 1	{"magnesium chelatase subunit H"}
			Zm00001d026604	ysl10	yellow stripe-like transporter10	{"Fe(III)-phytosiderophore transporter"}
			Zm00001d026605
			Zm00001d026606
			Zm00001d026607	AY109829
			Zm00001d026608	trx4	thioredoxin4	{thioredoxin}
			Zm00001d026609	IDP7187
			Zm00001d026610	umc2126
			Zm00001d026611
			Zm00001d026612	si614066c03
			Zm00001d026613
			Zm00001d026614
			Zm00001d026617
			Zm00001d026618	cl7637_1
			Zm00001d026619	Zm00001d026619
			Zm00001d026620
			Zm00001d026621
			Zm00001d026623
			Zm00001d026625
			zma-MIR396d
10_41666114	10	41666114	Zm00001d024070
			Zm00001d024071	xth2	xyloglucan endo-transglycosylase/hydrolase2	{"xyloglucan endo-transglycosylase/hydrolase"}
			Zm00001d024072
