# Supplementary material for: Development and Validation of Multi-Locus GWAS-Based KASP Markers for Maize Ustilago maydis Resistance
Source: Plants (Basel). 2025 Jul 26;14(15):2315. doi: 10.3390/plants14152315 (PMC12349571; doi:10.3390/plants14152315)
Supplement: Supplementary file 1 [file plants-14-02315-s001.zip › Table S4.xlsx]

## Sheet: Sheet1
Table S4. Candidate genes and functional annotation of 19 important SNPs identified by mrMLM analysis
SNP	Candidate Gene	Gene Model	Function
1_12378479	Zm00001d027720	LOC103631738	heavy metal-associated isoprenylated plant protein 27
	Zm00001d027721	LOC100193940	high-affinity nickel-transport family protein
	Zm00001d027722	CNR13	Cell number regulator 13
	Zm00001d027723	LOC100216600	uncharacterized LOC100216600
	Zm00001d027725
	Zm00001d027726	LOC100384536	Protein RRP6-like 2
	Zm00001d027727	LOC100284817	uncharacterized LOC100284817
	Zm00001d027728	LOC100193503	DEAD-box ATP-dependent RNA helicase 38
	Zm00001d027729	LOC100193503	Photosynthetic NDH subunit of subcomplex B 2 chloroplastic
	Zm00001d027730
	Zm00001d027731	LOC100383598	uncharacterized LOC100383598
	Zm00001d027733
	Zm00001d027734	LOC100193907	putative protein kinase superfamily protein
	Zm00001d027735
	Zm00001d027736
	Zm00001d027737
	Zm00001d027738
	Zm00001d027739	LOC103631741	transcription repressor OFP12
	Zm00001d027740	LOC103631743	late embryogenesis abundant protein D-34
	Zm00001d027741
	Zm00001d027742	LOC100274542	uncharacterized LOC100274542
	Zm00001d027743	LOC103631744	serine/threonine-protein kinase EDR1
	Zm00001d027744	LOC100275123	uncharacterized LOC100275123
	Zm00001d027745
	Zm00001d027746	LOC100279067	uncharacterized LOC100279067
	Zm00001d027747
	Zm00001d027748	LOC103631746	probable RNA helicase SDE3
	Zm00001d027749	sfp4	sulfate transporter4
	Zm00001d027751	LOC109942742	nuclear intron maturase 2, mitochondrial
	Zm00001d027752
1_141980674	Zm00001d030527	LOC100382068	uncharacterized LOC100382068
	Zm00001d030529	LOC100278970	uncharacterized LOC100278970
	Zm00001d030530
	Zm00001d030531
	Zm00001d030532	LOC100273913	uncharacterized LOC100273913
1_244281660	Zm00001d022947
	Zm00001d032937
	Zm00001d032938	LOC103643563	uncharacterized LOC103643563
	Zm00001d032939	LOC100275555	uncharacterized LOC100275555
	Zm00001d032942
	Zm00001d032943	LOC100191647	uncharacterized LOC100191647
	Zm00001d032944	LOC100284867	GTPase family protein
	Zm00001d032945	LOC103643566	myosin-7B
	Zm00001d032946
	Zm00001d032947	LOC100285638	chitinase 2
	Zm00001d032948	LOC100282655	fatty acid elongase
	Zm00001d032949
	Zm00001d032950	LOC100192102	GDP-mannose 3,5-epimerase 1
	Zm00001d032951
	Zm00001d032952
	Zm00001d032953
	Zm00001d032954
2_146514428	Zm00001d004882	LOC103647058	transcription repressor OFP13
	Zm00001d004884	LOC109944642	E3 ubiquitin-protein ligase AIP2
	Zm00001d004885	LOC103648965	uncharacterized LOC103648965
	Zm00001d004886
	Zm00001d004887	LOC100277339	uncharacterized LOC100277339
	Zm00001d004888	LOC103647067	E3 ubiquitin-protein ligase RNF181 homolog
2_70835476	Zm00001d003941	LOC100192483	putative metal-nicotianamine transporter YSL6
	Zm00001d003943
	Zm00001d003945	LOC100285383	uncharacterized LOC100285383
2_85304095	Zm00001d004128
	Zm00001d004129
	Zm00001d004130	LOC103646647	uncharacterized LOC103646647
	Zm00001d004131
	Zm00001d004132	LOC100279988	uncharacterized LOC100279988
	Zm00001d004133	LOC100191331	uncharacterized LOC100191331
	Zm00001d004134
	Zm00001d004135
2_87571650	Zm00001d004159	LOC100285241	SNARE-interacting protein KEULE
4_185636548	Zm00001d026955
	Zm00001d052270	LOC100194017	Defective in cullin neddylation protein
	Zm00001d052271	LOC103655753	protease Do-like 9
	Zm00001d052272
	Zm00001d052273	LOC541930	GTPase protein
	Zm00001d052276	LOC100216691	uncharacterized LOC100216691
	Zm00001d052277	LOC100272587	uncharacterized LOC100272587
	Zm00001d052278	LOC103655755	coatomer subunit epsilon-1
4_182496133	Zm00001d052183	LOC103654235	uncharacterized LOC103654235
	Zm00001d052184	LOC100286116	Protein CURVATURE THYLAKOID 1D chloroplastic
	Zm00001d052185	LOC541915	uncharacterized LOC541915
	Zm00001d052186	LOC100286002	pre-mRNA-splicing factor prp45
	Zm00001d052188	LOC100381660	F-box protein FBX14
	Zm00001d052189	LOC100274527	putative RING zinc finger domain superfamily protein
	Zm00001d052190
	Zm00001d052191	LOC100382230	Cupredoxin superfamily protein
	Zm00001d052192	LOC100193615	uncharacterized LOC100193615
4_197838341	Zm00001d052695
	Zm00001d052696	LOC100274463	putative protein S-acyltransferase 7
	Zm00001d052697	LOC100216604	putative RING zinc finger domain superfamily protein
	Zm00001d052698	LOC100283140	uncharacterized LOC100283140
	Zm00001d052699
	Zm00001d052700	LOC100274450	uncharacterized LOC100274450
	Zm00001d052701	LOC100193708	uncharacterized LOC100193708
4_209222445	Zm00001d053014	LOC100216607	CBS domain-containing protein CBSCBSPB2
	Zm00001d053015	LOC100272845	uncharacterized LOC100272845
	Zm00001d053016	LOC542703	calcium-dependent protein kinase 24
	Zm00001d053017	LOC100280270	Alkaline/neutral invertase CINV2
	Zm00001d053018	LOC100274308	putative RING zinc finger domain superfamily protein
4_6750279	Zm00001d048860	LOC103652783	ABC transporter G family member 39
	Zm00001d048861	LOC103652784	probable flavin-containing monooxygenase 1
	Zm00001d048862
	Zm00001d048863
	Zm00001d048864
	Zm00001d048865	LOC103652787	9-beta-pimara-7,15-diene oxidase
	Zm00001d048866	LOC103652788	benzyl alcohol O-benzoyltransferase
	Zm00001d048867	LOC103655054	syn-copalyl diphosphate synthase
	Zm00001d048868	LOC100193401	14-3-3-like protein
	Zm00001d048869
	Zm00001d048870	LOC103652790	agmatine coumaroyltransferase-2
	Zm00001d048871	LOC103655055	agmatine coumaroyltransferase-2
	Zm00001d048872
	Zm00001d048874	LOC103655056	ent-copalyl diphosphate synthase 2
	Zm00001d048875	LOC100384011	putative cytochrome P450 superfamily protein
	Zm00001d048876
	Zm00001d048877	LOC100280511	BRASSINOSTEROID INSENSITIVE 1-associated receptor kinase 1
	Zm00001d048878
	Zm00001d048879
	Zm00001d048880
	Zm00001d048883	LOC109945471	uncharacterized LOC109945471
5_220156746	Zm00001d001754
	Zm00001d001755
	Zm00001d001756
	Zm00001d001757
	Zm00001d018390	LOC103627863	RING/U-box superfamily protein
	Zm00001d018391	LOC100273142	uncharacterized LOC100273142
	Zm00001d018392	LOC100501247	uncharacterized LOC100501247
	Zm00001d018393	LOC100280948	RING/U-box superfamily pseudogene
	Zm00001d018394	LOC100191216	uncharacterized LOC100191216
	Zm00001d018395
	Zm00001d018396
	Zm00001d018397
	Zm00001d018398
	Zm00001d018399	LOC100280170	uncharacterized LOC100280170
	Zm00001d018400	LOC103627864	uncharacterized LOC103627864
	Zm00001d018401	LOC103627865	P-loop guanosine triphosphatase YjiA
	Zm00001d018402
	Zm00001d018403	LOC100217091	putative proteasome maturation factor UMP1 family protein
	Zm00001d018404	LOC100501670	uncharacterized LOC100501670
	Zm00001d018405	LOC100285845	23S RNA methyltransferase 1
	Zm00001d018406	LOC100281388	uncharacterized LOC100281388
	Zm00001d018407
	Zm00001d018408	LOC100272623	putative vesicle-associated membrane protein family protein
	Zm00001d018409	LOC100273594	uncharacterized LOC100273594
	Zm00001d018410	LOC100282946	40S ribosomal protein S30-like
	Zm00001d018411	LOC100194268	methyltransferase WBSCR22
	Zm00001d018412	LOC100285012	50S ribosomal protein L9
	Zm00001d018413
	Zm00001d018414	LOC100281448	IAA9 - auxin-responsive Aux/IAA family member
	Zm00001d018415	LOC542425	proliferating cell nuclear antigen 1
	Zm00001d018416	LOC100216625	uncharacterized LOC100216625
	Zm00001d018417	LOC100280395	uncharacterized LOC100280395
	Zm00001d018418	LOC100284272	uncharacterized LOC100284272
	Zm00001d018419	LOC100277099	uncharacterized LOC100277099
	Zm00001d018420	LOC100502250	uncharacterized LOC100502250
	Zm00001d018421	LOC107228387	GATA transcription factor 8
	Zm00001d018422	LOC103627873	glycosyltransferase family protein 2
	zma-MIR396f	MIR396f	microRNA MIR396f
	zma-MIR396g	MIR396g	microRNA MIR396g
5_155298237	Zm00001d001665
	Zm00001d016273	LOC103627062	kinesin-like protein KIN-14D
	Zm00001d016274	LOC103627063	monosaccharide-sensing protein 2
	Zm00001d016275
	Zm00001d016276	LOC100280577	ribosomal protein S24
	Zm00001d016277	LOC100283352	IAA7 - auxin-responsive Aux/IAA family member
	Zm00001d016278	LOC100277564	uncharacterized LOC100277564
	Zm00001d016280	LOC103627069	uncharacterized LOC103627069
	Zm00001d016281
5_200136074	Zm00001d001717
	Zm00001d001718
	Zm00001d017570	LOC103627532	aluminum-activated malate transporter 10-like
	Zm00001d017571	LOC103627533	aluminum-activated malate transporter 10
	Zm00001d017573	LOC100383841	uncharacterized LOC100383841
	Zm00001d017574	LOC100282213	ORM1-like protein 2
	Zm00001d017575	LOC100275168	uncharacterized LOC100275168
	Zm00001d017576
	Zm00001d017577
7_69407281	Zm00001d019850	LOC100501369	Fatty acyl-CoA reductase 1
	Zm00001d020043	ereb94	Transcription termination factor MTERF2
	Zm00001d020044
	Zm00001d020045
	Zm00001d020046	LOC100273133	SAWADEE HOMEODOMAIN HOMOLOG 1
	Zm00001d020051	LOC103633997	peroxisome biogenesis protein 3-1
	Zm00001d020052	LOC100191349	GDP-mannose transporter GONST4
	Zm00001d020053	LOC100191383	protein phosphatase 2C
	Zm00001d020054
7_88700440	Zm00001d020043	LOC100272413	uncharacterized LOC100272413
	Zm00001d020044
	Zm00001d020045
	Zm00001d020046	LOC100273133	uncharacterized LOC100273133
	Zm00001d020051	LOC103633997	peroxisome biogenesis protein 3-1
	Zm00001d020052	LOC100191349	uncharacterized LOC100191349
	Zm00001d020053	LOC100191383	uncharacterized LOC100191383
	Zm00001d020054
10_130433768	Zm00001d023171
	Zm00001d025811
	Zm00001d025812	LOC100284044	uncharacterized LOC100284044
	Zm00001d025814	LOC107546775	Beta-16-galactosyltransferase GALT29A
	Zm00001d025815	LOC109943046	uncharacterized LOC109943046
	Zm00001d025816	LOC732814	DNA mismatch repair protein
	Zm00001d025817	LOC103642826	CLIP-associated protein
	Zm00001d025818	LOC100193489	uncharacterized LOC100193489
	Zm00001d025819	LOC100384459	2-phytyl-14-beta-naphthoquinone methyltransferase chloroplastic
	Zm00001d025820	LOC100276398	uncharacterized LOC100276398
	Zm00001d025821	LOC103641832	protein trichome birefringence-like 16
10_146429611	Zm00001d023195
	Zm00001d023196
	Zm00001d023197
	Zm00001d026457	LOC107522022	DNA topoisomerase 2
	Zm00001d026458	LOC100283284	cysteine protease 1
	Zm00001d026459
	Zm00001d026460	LOC100281712	uncharacterized LOC100281712
	Zm00001d026462
	Zm00001d026463	LOC100272875	uncharacterized LOC100272875
	Zm00001d026464
	Zm00001d026465	LOC100278052	uncharacterized LOC100278052
	Zm00001d026467
	Zm00001d026468
	Zm00001d026469	LOC100383008	CDT1-like protein a chloroplastic
	Zm00001d026470	LOC103642133	putative ripening-related protein 5
	Zm00001d026471	LOC103642134	flavonol 3-O-glucosyltransferase UGT89B1
	Zm00001d026472	LOC100280735	D-3-phosphoglycerate dehydrogenase
	Zm00001d026473
	Zm00001d026474
	Zm00001d026475	LOC100283840	uncharacterized LOC100283840
	Zm00001d026476	LOC100283301	6,7-dimethyl-8-ribityllumazine synthase
