# Supplementary material for: Development and Validation of Multi-Locus GWAS-Based KASP Markers for Maize Ustilago maydis Resistance
Source: Plants (Basel). 2025 Jul 26;14(15):2315. doi: 10.3390/plants14152315 (PMC12349571; doi:10.3390/plants14152315)
Supplement: Supplementary file 1 [file plants-14-02315-s001.zip › Table S5.xlsx]

## Sheet: Sheet1
Table S5. Candidate genes and functional annotation of 4 important SNPs identified by mrMLM analysis
SNP	Candidate Gene	Gene Model	Function
1_244281660	Zm00001d022947
	Zm00001d032937
	Zm00001d032938	LOC103643563	uncharacterized LOC103643563
	Zm00001d032939	LOC100275555	uncharacterized LOC100275555
	Zm00001d032942
	Zm00001d032943	LOC100191647	uncharacterized LOC100191647
	Zm00001d032944	LOC100284867	GTPase family protein
	Zm00001d032945	LOC103643566	myosin-7B
	Zm00001d032946
	Zm00001d032947	LOC100285638	chitinase 2
	Zm00001d032948	LOC100282655	fatty acid elongase
	Zm00001d032949
	Zm00001d032950	LOC100192102	GDP-mannose 3,5-epimerase 1
	Zm00001d032951
	Zm00001d032952
	Zm00001d032953
	Zm00001d032954
2_87571650	Zm00001d004159	LOC100285241	SNARE-interacting protein KEULE
5_220156746	Zm00001d001754
	Zm00001d001755
	Zm00001d001756
	Zm00001d001757
	Zm00001d018390	LOC103627863	RING/U-box superfamily protein
	Zm00001d018391	LOC100273142	uncharacterized LOC100273142
	Zm00001d018392	LOC100501247	uncharacterized LOC100501247
	Zm00001d018393	LOC100280948	RING/U-box superfamily pseudogene
	Zm00001d018394	LOC100191216	uncharacterized LOC100191216
	Zm00001d018395
	Zm00001d018396
	Zm00001d018397
	Zm00001d018398
	Zm00001d018399	LOC100280170	uncharacterized LOC100280170
	Zm00001d018400	LOC103627864	uncharacterized LOC103627864
	Zm00001d018401	LOC103627865	P-loop guanosine triphosphatase YjiA
	Zm00001d018402
	Zm00001d018403	LOC100217091	putative proteasome maturation factor UMP1 family protein
	Zm00001d018404	LOC100501670	uncharacterized LOC100501670
	Zm00001d018405	LOC100285845	23S RNA methyltransferase 1
	Zm00001d018406	LOC100281388	uncharacterized LOC100281388
	Zm00001d018407
	Zm00001d018408	LOC100272623	putative vesicle-associated membrane protein family protein
	Zm00001d018409	LOC100273594	uncharacterized LOC100273594
	Zm00001d018410	LOC100282946	40S ribosomal protein S30-like
	Zm00001d018411	LOC100194268	methyltransferase WBSCR22
	Zm00001d018412	LOC100285012	50S ribosomal protein L9
	Zm00001d018413
	Zm00001d018414	LOC100281448	IAA9 - auxin-responsive Aux/IAA family member
	Zm00001d018415	LOC542425	proliferating cell nuclear antigen 1
	Zm00001d018416	LOC100216625	uncharacterized LOC100216625
	Zm00001d018417	LOC100280395	uncharacterized LOC100280395
	Zm00001d018418	LOC100284272	uncharacterized LOC100284272
	Zm00001d018419	LOC100277099	uncharacterized LOC100277099
	Zm00001d018420	LOC100502250	uncharacterized LOC100502250
	Zm00001d018421	LOC107228387	GATA transcription factor 8
	Zm00001d018422	LOC103627873	glycosyltransferase family protein 2
	zma-MIR396f	MIR396f	microRNA MIR396f
	zma-MIR396g	MIR396g	microRNA MIR396g
7_88700440	Zm00001d020043	LOC100272413	uncharacterized LOC100272413
	Zm00001d020044
	Zm00001d020045
	Zm00001d020046	LOC100273133	uncharacterized LOC100273133
	Zm00001d020051	LOC103633997	peroxisome biogenesis protein 3-1
	Zm00001d020052	LOC100191349	uncharacterized LOC100191349
	Zm00001d020053	LOC100191383	uncharacterized LOC100191383
	Zm00001d020054
