# Supplementary material for: Development and Validation of Multi-Locus GWAS-Based KASP Markers for Maize Ustilago maydis Resistance
Source: Plants (Basel). 2025 Jul 26;14(15):2315. doi: 10.3390/plants14152315 (PMC12349571; doi:10.3390/plants14152315)
Supplement: Supplementary file 1 [file plants-14-02315-s001.zip › Table S6.xlsx]

## Sheet: Sheet1
Table S6. Thirty-nine highly resistant maize inbred lines
serial number	Name of material
1	433-7
2	PHW03
3	LH190
4	CAU-PHG35
5	LH38
6	Seagu1117
7	HBAI
8	PHM44
9	LH57
10	PHR58
11	PHNV9
12	ML606
13	IB014
14	MBST
15	PHP60
16	CI187-2
17	E601
18	953
19	siyi
20	PHG71
21	D854
22	D856
23	D881
24	D886
25	D1049
26	D1051
27	N138
28	B100
29	DM07
30	L-1
31	W668
32	18
33	XOP2
34	H21
35	K14
36	1205A
37	R136
38	R017
39	P138
